# Supplementary material for: Serum Inflammatory Markers and Their Associations with the Integrity of the Cingulum Bundle in Schizophrenia, from Prodromal Stages to Chronic Psychosis
Source: J Clin Med. 2022 Oct 27;11(21):6352. doi: 10.3390/jcm11216352 (PMC9655237; doi:10.3390/jcm11216352)
Supplement: Supplementary file 1 [file jcm-11-06352-s001.zip]

Archive with 1 entries (1 files):
- jcm-1980565-supplementary.xlsx
