# Supplementary material for: Serum Inflammatory Markers and Their Associations with the Integrity of the Cingulum Bundle in Schizophrenia, from Prodromal Stages to Chronic Psychosis
Source: J Clin Med. 2022 Oct 27;11(21):6352. doi: 10.3390/jcm11216352 (PMC9655237; doi:10.3390/jcm11216352)
Supplement: Supplementary file 1 [file jcm-11-06352-s001.zip › jcm-1980565-supplementary.xlsx]

## Sheet: Arkusz1
Supplementary table. Analysis of associations between inflammatory markers and demographic, anthropometric and clinical parameters, and psychopathological symptoms
Group	inflammatory marker	sex	age	years of education	BMI	smoking cigarettes	duration of illness	exacerbations	types of antypsychotic medications	chlorpromasine equivalent	GAF	Psychopathological symptoms in PANSS					Psychopathological symptoms in SIPS
												positive	negative	depressive	afect	resistance	positive	negative	depressive	general
		Z	ρ	ρ	ρ	Z	ρ	ρ	H	ρ	ρ	ρ	ρ	ρ	ρ	ρ	ρ	ρ	ρ	ρ
HC	CRP	-0.66	0.17	-0.18	0.62***
	IL-6	0.76	0.38*	-0.06	0.52**
	IL-8	-0.80	0.28	-0.22	-0.01
	IL-10	-1.28	-0.15	-0.07	0.15
	TNF-α	-0.42	-0.18	0.14	0.04
	IFN-γ	1.68	0.14	-0.21	-0.07
UHR	CRP	0.58	0.02	-0.05	0.55*		0.22	-0.27	1.63	0.14	-0.03						0.05	0.07	0.40	0.09
	IL-6	-0.37	-0.01	-0.07	0.10		-0.07	-0.09	2.04	0.28	-0.02						0.51	0.15	0.27	0.19
	IL-8	-1.42	0.41	0.12	0.02		0.21	-0.07	0.28	-0.18	0.30						-0.59*	-0.23	-0.16	-0.36
	IL-10	-1.63	-0.39	-0.25	0.37		0.57*	0.27	2.05	0.35	-0.52*						0.23	0.28	0.30	0.45
	TNF-α	-1.42	-0.51*	-0.35	0.16		0.51*	0.27	1.32	-0.16	-0.26						0.13	0.12	0.06	0.12
	IFN-γ	-0.37	-0.04	-0.37	0.29		0.01	0.02	3.60	0.52*	0.07						0.11	0.31	0.40	0.41
FEP	CRP	-0.57	0.14	-0.01	0.23	-0.95	-0.16	0.15	1.86	0.16	-0.21	-0.08	-0.21	0.05	0.00	-0.13
	IL-6	1.80	0.27	0.25	0.33	1.13	-0.06	0.03	1.28	-0.10	0.09	-0.05	-0.10	-0.13	-0.06	0.15
	IL-8	1.76	0.29	0.12	-0.33	0.82	0.03	-0.12	0.61	-0.12	0.02	-0.04	0.12	0.09	0.07	0.05
	IL-10	-0.78	-0.14	-0.24	-0.29	-0.49	0.06	-0.12	4.78	0.02	0.12	0.13	-0.08	0.022	0.32	0.16
	TNF-α	-0.21	-0.02	-0.11	-0.24	-1.56	-0.13	0.08	8.55*	0.14	0.25	-0.31	-0.00	-0.19	-0.09	-0.27
	IFN-γ	0.52	-0.06	-0.01	-0.30	1.25	-0.17	0.12	6.78	0.07	0.29	-0.40*	-0.18	-0.34	0.02	-0.31
SCH	CRP	0.46	-0.18	-0.00	0.10	-2.01*	-0.11	-0.20	6.29	-0.14	0.03	0.08	-0.02	0.07	-0.04	0.03
	IL-6	-0.01	0.08	-0.26*	0.16	1.51	0.09	0.06	6.07	0.25*	-0.13	0.31**	-0.01	0.13	-0.04	0.04
	IL-8	0.53	0.01	0.03	0.03	-0.14	-0.16	-0.27*	1.23	-0.17	0.14	-0.21	-0.22	-0.25*	0.01	-0.144
	IL-10	0.50	-0.04	0.10	0.05	-2.16*	-0.23	-0.19	3.04	-0.02	-0.06	0.20	-0.02	0.01	0.04	-0.04
	TNF-α	-0.60	-0.17	-0.18	0.09	-0.11	-0.26*	-0.10	3.70	-0.00	-0.22	0.03	0.14	-0.01	0.11	0.01
	IFN-γ	1.21	0.02	0.03	-0.02	1.09	-0.11	-0.02	4.00	-0.09	0.02	0.22	-0.20	0.05	0.05	0.07
	*p<0.05 (without correction for multiple comparisons)
	**p<0.01 (without correction for multiple comparisons)
	***p<0.001 (without correction for multiple comparisons)
	Data presented as either H, Z or ρ value, depending on the test used in accordence with the description in the section Statistical analysis
